# Supplementary material for: Patient attitudes towards faecal sampling for gut microbiome studies and clinical care reveal positive engagement and room for improvement
Source: PLoS One. 2021 Apr 8;16(4):e0249405. doi: 10.1371/journal.pone.0249405 (PMC8031379; doi:10.1371/journal.pone.0249405)
Supplement: S1 Table — Translation of the questionnaire and descriptive statistics for each question. IBD inflammatory bowel disease; SLE systemic lupus erythematosus; n number; % percentage of total. a. IBD-Willing: IBD patients who previously indicated willingness to collect faecal samples for research. b. IBD-Unwilling: IBD patients who previously indicated not being willing to collect faecal samples for research. c. No ID-number: patients who did not fill in their participation number and could not be assigned to a cohort. d. All-Willing: all patients who previously indicated willingness to collect faecal samples for research, i.e. all except for the IBD-Unwilling cohort. e. All-Unwilling: all patients who previously indicated not being willing to collect faecal samples for research. (XLSX) [file pone.0249405.s001.xlsx]

## Sheet: S1 Table
S1 Table. Descriptive statistics of the written questionnaire
Average (SD) or count (%)	IBD-Willing	IBD-Unwilling	Melanoma	Sjögren's	SLE	No ID-number	All-Willing	All-Unwilling	All
Questionnaires sent	577	83	9	55	48	NA	689	83	772
Respondents	248 (100%)	3 (100%)	5 (100%)	20 (100%)	21 (100%)	5 (100%)	294 (100%)	3 (100%)	302 (100%)
Part A – General information
Q1. Date
Q2. Age, mean (SD)	49(14)	47 (17)	56 (14)	55 (13)	49 (14)	43 (14)	49(14)	47 (17)	49 (14)
Q3. Gender, F/M (%)	160/88 (65%/35%)	3/0 (100%/0%)	3/2 (60%/40%)	19/1 (95%/5%)	18/3 (86%/14%)	3/2 (60%/40%)	200/94 (68%/32%)	3/0 (100%/0%)	206/96 (68%/32%)
Q4. What is you home situation?
A) Alone	45 (18.1%)	1 (33.3%)	2 (40.0%)	3 (15.0%)	3 (14.3%)	1 (20.0%)	53 (18.0%)	1 (33.3%)	55 (18.2%)
B) With Partner	101 (40.7%)	0 (0%)	1 (20.0%)	7 (35.0%)	12 (57.1%)	3 (60.0%)	121 (41.2%)	0 (0%)	124 (41.1%)
C) With Partner and Child	77 (31.0%)	1 (33.3%)	2 (40.0%)	6 (30.0%)	6 (28.6%)	1 (20.0%)	91 (31.0%)	1 (33.3%)	93 (30.8%)
D) No Partner with Child	6 (2.4%)	0 (0%)	0 (0%)	1 (5.0%)	0 (0%)	0 (0%)	7 (2.4%)	0 (0%)	7 (2.3%)
E) With Parents	6 (2.4%)	1 (33.3%)	0 (0%)	1 (5.0%)	0 (0%)	0 (0%)	7 (2.4%)	1 (33.3%)	8 (2.7%)
F) With Roommates	4 (1.6%)	0 (0%)	0 (0%)	0 (0%)	0 (0%)	0 (0%)	4 (1.4%)	0 (0%)	4 (1.3%)
G) Different	3 (1.2%)	0 (0%)	0 (0%)	0 (0%)	0 (0%)	0 (0%)	3 (1.0%)	0 (0%)	3 (1.0%)
Did not fill in	6 (2.4%)	0 (0%)	0 (0%)	2 (10.0%)	0 (0%)	0 (0%)	8 (2.7%)	0 (0%)	8 (2.7%)
Q5. What is your highest completed level of education?
A) No Education	3 (1.2%)	0 (0%)	0 (0%)	0 (0%)	0 (0%)	1 (20.0%)	3 (1.0%)	0 (0%)	4 (1.3%)
B) Only Elementary School	10 (4.0%)	0 (0%)	1 (20%)	0 (0%)	0 (0%)	0 (0%)	11 (3.7%)	0 (0%)	11 (3.6%)
C) VMBO (Preparatory middle-level applied education)	32 (12.9%)	1 (33.3%)	0 (0%)	3 (15.0%)	3 (14.3%)	0 (0%)	38 (12.9%)	1 (33.3%)	39 (12.9%)
D) MBO (Middle-level applied education)	80 (32.3%)	1 (33.3%)	1 (20%)	9 (45.0%)	11 (52.4%)	0 (0%)	101 (34.4%)	1 (33.3%)	102 (33.8%)
E) HAVO (Higher general continued education)	27 (10.9%)	0 (0%)	0 (0%)	3 (15.0%)	1 (4.8%)	0 (0%)	31 (10.5%)	0 (0%)	31 (10.3%)
F) HBO/University (Higher professional education)	78 (31.5%)	0 (0%)	3 (60%)	2 (10%)	4 (19.0%)	3 (60.0%)	87 (29.6%)	0 (0%)	90 (29.8%)
G) Different	12 (4.8%)	1 (33.3%)	0 (0%)	1 (5.0%)	2 (9.5%)	1 (20.0%)	15 (5.1%)	1 (33.3%)	17 (5.6%)
Did not fill in	6 (2.4%)	0 (0%)	0 (0%)	2 (10%)	0 (0%)	0 (0%)	8 (2.7%)	0 (0%)	8 (2.7%)
Q6. Have you been diagnosed with the following intestinal diseases?
A) No intestinal disease	0 (0%)	0 (0%)	5 (100%)	18 (90.0%)	18 (85.7%)	1 (20.0%)	41 (13.9%)	0 (0%)	42 (13.9%)
B) Crohn's Disease(CD)	115 (46.4%)	2 (66.6%)	0 (0%)	0 (0%)	0 (0%)	1 (20.0%)	115 (39.1%)	2 (66.6%)	118 (39.1%)
C) Ulcerative Colitis (UC)	110 (44.4%)	1 (33.3%)	0 (0%)	0 (0%)	0 (0%)	1 (20.0%)	110 (37.4%)	1 (33.3%)	112 (37.1%)
D) Celiac Disease	0 (0%)	0 (0%)	0 (0%)	0 (0%)	0 (0%)	0 (0%)	0 (0%)	0 (0%)	0 (0%)
E) Irritable Bowel Syndrome (IBS)	0 (0%)	0 (0%)	0 (0%)	1 (5.0%)	0 (0%)	0 (0%)	1 (0.3%)	0 (0%)	1 (0.3%)
F) Different intestinal disease	5 (2.0%)	0 (0%)	0 (0%)	0 (0%)	3 (14.3%)	1 (20.0%)	8 (2.7%)	0 (0%)	9 (3.0%)
Did not fill in	6 (2.4%)	0 (0%)	0 (0%)	0 (0%)	0 (0%)	0 (0%)	7 (2.4%)	0 (0%)	7 (2.3%)
Combi. B) + C)	4 (1.6%)	0 (0%)	0 (0%)	0 (0%)	0 (0%)	0 (0%)	4 (1.4%)	0 (0%)	4 (1.3%)
Combi. B) + E)	4 (1.6%)	0 (0%)	0 (0%)	0 (0%)	0 (0%)	0 (0%)	4 (1.4%)	0 (0%)	4 (1.3%)
Combi. C) + E)	1 (0.4%)	0 (0%)	0 (0%)	0 (0%)	0 (0%)	0 (0%)	1 (0.3%)	0 (0%)	1 (0.3%)
Combi. B) + F)	1 (0.4%)	0 (0%)	0 (0%)	0 (0%)	0 (0%)	0 (0%)	1 (0.3%)	0 (0%)	1 (0.3%)
Combi. C) +F)	1 (0.4%)	0 (0%)	0 (0%)	1 (5.0%)	0 (0%)	0 (0%)	1 (0.3%)	0 (0%)	1 (0.3%)
Combi. C) + D)	1 (0.4%)	0 (0%)	0 (0%)	0 (0%)	0 (0%)	0 (0%)	1 (0.3%)	0 (0%)	1 (0.3%)
Combi. B) + C) + D) + E)	0 (0%)	0 (0%)	0 (0%)	0 (0%)	0 (0%)	1 (20.0%)	0 (0%)	0 (0%)	1 (0.3%)
Part B – Choice to participate and previous experiences
Q7. Do you feel free to refuse to take part in the research for which faeces are collected?
A) Yes	227 (91.5%)	3 (100%)	5 (100%)	17 (85.0%)	20 (95.2%)	4 (80.0%)	269 (91.5%)	3 (100%)	276 (91.4%)
B) No	17 (6.9%)	0 (0%)	0 (0%)	2 (10%)	1 (4.8%)	1 (20.0%)	20 (6.8%)	0 (0%)	21 (7.0%)
Did not fill in	4 (1.6%)	0 (0%)	0 (0%)	1 (5.0%)	0 (0%)	0 (0%)	5 (1.7%)	0 (0%)	5 (1.7%)
Q8. Did you ever participate in research for which you had to collect and deep-freeze
a small stool sample?
A) Yes, 1 time → Go to Q10	161 (64.9%)	0 (0%)	4 (80.0%)	18 (90.0%)	20 (95.2%)	4 (80.0%)	203 (69.0%)	0 (0%)	207 (68.5%)
B) Yes, 2-5 times → Go to Q10	70 (28.2%)	0 (0%)	1 (20.0%)	2 (10.0%)	1 (4.8%)	0 (0%)	74 (25.2%)	0 (0%)	74 (24.5%)
C) Yes, 6-10 times → Go to Q10	8 (3.2%)	0 (0%)	0 (0%)	0 (0%)	0 (0%)	0 (0%)	8 (2.7%)	0 (0%)	8 (2.6%)
D) Yes, > 10 times → Go to Q10	5 (2.0%)	0 (0%)	0 (0%)	0 (0%)	0 (0%)	0 (0%)	5 (1.7%)	0 (0%)	5 (1.7%)
E) No, I was asked but did not want to participate → Go to Q9	0 (0%)	1 (33.3%)	0 (0%)	0 (0%)	0 (0%)	1 (20.0%)	0 (0%)	1 (33.3%)	2 (0.7%)
Did not fill in	4 (1.6%)	2 (66.6%)	0 (0%)	0 (0%)	0 (0%)	0 (0%)	4 (1.4%)	2 (66.6%)	6 (2.0%)
Number of participants who need to answer Q9	0	1	0	0	0	1	0	1	2
Q9. Only answer if at question 8) you selected ’E) No, I was asked, but I did not want to
participate’. Why did you not want to participate? More than 1 option is possible.
A) I find it dirty to collect faeces on the toilet → End of the questionnaire	NA	0 (0%)	NA	NA	NA	0 (0%)	0 (0%)	0 (0%)	0 (0%)
B) I find it dirty to store faeces in my freezer → End of the questionnaire	NA	0 (0%)	NA	NA	NA	0 (0%)	0 (0%)	0 (0%)	0 (0%)
C) I often have painful defecation and do not want	NA	0 (0%)	NA	NA	NA	0 (0%)	0 (0%)	0 (0%)	0 (0%)
additional hassle on the toilet → End of the questionnaire	NA
D) I find it unpleasant or dirty for my cohabitants → End of the questionnaire	NA	0 (0%)	NA	NA	NA	0 (0%)	0 (0%)	0 (0%)	0 (0%)
E) I do not have time to wait at home in the afternoon	NA	0 (0%)	NA	NA	NA	0 (0%)	0 (0%)	0 (0%)	0 (0%)
or evening for the driver to pick up the sample → End of the questionnaire
F) I do not participate in scientific research as I am	NA	0 (0%)	NA	NA	NA	0 (0%)	0 (0%)	0 (0%)	0 (0%)
afraid of privacy violation (F) → End of the questionnaire
G) I do not want to comment on my reasons → End of questionnaire	NA	0 (0%)	NA	NA	NA	0 (0%)	0 (0%)	0 (0%)	0 (0%)
H) Different → End of the questionnaire	NA	0 (0%)	NA	NA	NA	0 (0%)	0 (0%)	0 (0%)	0 (0%)
Combi. A) + B) + D) + E) + H) → End of the questionnaire	NA	0 (0%)	NA	NA	NA	0 (0%)	0 (0%)	0 (0%)	0 (0%)
Combi. C) + F) + H) → End of the questionnaire	NA	0 (0%)	NA	NA	NA	1 (100%)	0 (0%)	0 (0%)	1 (50%)
Combi. E) + H) → End of the questionnaire	NA	0 (0%)	NA	NA	NA	0 (0%)	0 (0%)	0 (0%)	0 (0%)
Did not fill in	NA	1 (100%)	NA	NA	NA	0 (0%)	0 (0%)	1 (100%)	1 (50%)
Number of participants who continue the questionnaire Q10-Q23	248	0	5	20	21	4	294	0	298
Q10. What is your motivation to participate in the faecal sample collection for research?
A) I hope that I will benefit personally as to my own recovery or decrease of complaints	34 (13.7%)	NA	2 (40.0%)	0 (0%)	2 (9.5%)	0 (0%)	38 (12.9%)	NA	38 (12.8%)
B) I would like to contribute to the future recovery of others with my disease even though	138 (55.6%)	NA	1 (20.0%)	14 (70.0%)	14 (66.7%)	3 (75.0%)	167 (56.8%)	NA	170 (57.0%)
I might not benefit myself
C) I want to actively engage and cope with my disease	5 (2.0%)	NA	0 (0%)	0 (0%)	1 (4.8%)	0 (0%)	6 (2.0%)	NA	6 (2.0%)
D) Different	4 (1.6%)	NA	1 (20.0%)	3 (15.0%)	1 (4.8%)	0 (0%)	9 (3.1%)	NA	9 (3.0%)
Combi. A) + B)	43 (17.3%)	NA	1 (20.0%)	2 (10.0%)	2 (9.5%)	0 (0%)	48 (16.3%)	NA	48 (16.1%)
Combi. B) + C)	1 (0.4%)	NA	0 (0%)	0 (0%)	1 (4.8%)	0 (0%)	2 (0.7%)	NA	2 (0.7%)
Combi. A) + B) + C)	8 (3.2%)	NA	0 (0%)	1 (5.0%)	0 (0%)	0 (0%)	9 (3.1%)	NA	9 (3.0%)
Combi. A) +B) + D)	1 (0.4%)	NA	0 (0%)	0 (0%)	0 (0%)	0 (0%)	1 (0.3%)	NA	1 (0.3%)
Did not fill in	14 (5.6%)	NA	0 (0%)	0 (0%)	0 (0%)	1 (25.0%)	14 (4.8%)	NA	15 (5.0%)
Q11. Did you ever collect faeces for your medical care such as: testing for infectious diarrhea,
measuring disease activity of Crohn's Disease or Ulcerative Colitsis, or screening for
colorectal cancer?
A) No	13 (5.2%)	NA	1 (20.0%)	10 (50.0%)	14 (66.7%)	1 (25.0%)	38 (12.9%)	NA	39 (13.1%)
B) Yes, 1 time	46 (18.5%)	NA	2 (40.0%)	7 (35.0%)	6 (28.6%)	1 (25.0%)	61 (20.7%)	NA	62 (20.8%)
C) Yes, 2-5 times	117 (47.2%)	NA	1 (20.0%)	3 (15.0%)	1 (4.8%)	1 (25.0%)	122 (41.5%)	NA	123 (41.3%)
D) Yes, 6-10 times	25 (10.1%)	NA	0 (0%)	0 (0%)	0 (0%)	0 (0%)	25 (8.5%)	NA	25 (8.4%)
E) Yes, > 10 times	36 (14.5%)	NA	1 (20.0%)	0 (0%)	0 (0%)	0 (0%)	37 (12.6%)	NA	37 (12.4%)
Did not fill in	11 (4.3%)	NA	0 (0%)	0 (0%)	0 (0%)	1 (25.0%)	11 (3.8%)	NA	12 (4.0%)
Part C – Type of toilet and freezer
Q12. What type of toilet do you have?
A) Toilet with a plateau (Shelf style toilet)	96 (38.7%)	NA	4 (80.0%)	7 (35.0%)	6 (28.6%)	0 (0%)	113 (38.4%)	NA	113 (37.9%)
B) Toilet without plateau (Washout toilet)	141 (56,9%)	NA	1 (20.0%)	13 (65%)	13 (61.9%)	3 (75.0%)	168 (57.1%)	NA	171 (57.4%)
Did not fill in	11 (4.3%)	NA	0 (0%)	0 (0%)	2 (9.5%)	1 (25.0%)	13 (4.4%)	NA	14 (4.7%)
Q13. What type of freezer do you have?
A) Freezer loose from the fridge (2 separate devices)	192 (77,4%)	NA	2 (40.0%)	19 (95.0%)	18 (85.7%)	1 (25.0%)	231 (78.6%)	NA	232 (77.9%)
B) Freezer inside fridge	43 (17.3%)	NA	2 (40.0%)	1 (5.0%)	3 (14.3%)	2 (50.0%)	49 (16.7%)	NA	51 (17.1%)
Did not fill in	13 (5.2%)	NA	1 (20.0%)	0 (0%)	0 (0%)	1 (25.0%)	14 (4.8%)	NA	15 (5.0%)
Q14. What is the capacity of your freezer or your freezer compartment?
A) 0-50 L	55 (22.2%)	NA	1 (20.0%)	2 (10.0%)	2 (9.5%)	1 (25.0%)	60 (20.4%)	NA	61 (20.5%)
B) 50-100 L	77 (31.0%)	NA	2 (40.0%)	9 (45.0%)	11 (52.4%)	2 (50.0%)	99 (33.7%)	NA	101 (33.9%)
C) 100-200 L	81 (32.6%)	NA	2 (40.0%)	7 (35.0%)	4 (19.0%)	0 (0%)	94 (32.0%)	NA	94 (31.5%)
D) >200 L	21 (8.5%)	NA	0 (0%)	1 (5.0%)	4 (19.0%)	0 (0%)	26 (8.8%)	NA	26 (8.7%)
Did not fill in	14 (5.6%)	NA	0 (0%)	1 (5.0%)	0 (0%)	1 (25.0%)	15 (5.1%)	NA	16 (5.3%)
Part D – Collection of faeces on the toilet
Q15. Did you dread the collection of faeces for research?
A) Yes	32 (12.9%)	NA	0 (0%)	6 (30.0%)	4 (19.0%)	3 (75.0%)	42 (14.3%)	NA	45 (15.1%)
B) No	206 (83.1%)	NA	5 (100.0%)	14 (70.0%)	17 (81.0%)	0 (0%)	242 (82.3%)	NA	242 (81.2%)
Did not fill in	10 (4.0%)	NA	0 (0%)	0 (0%)	0 (0%)	1 (25.0%)	10 (3.4%)	NA	11 (3.7%)
Q16. Did you find the oral instructions for faecal sample collection for research clear?
A) Yes, very clear	74 (29.8%)	NA	3 (60.0%)	7 (35.0%)	14 (66.7%)	0 (0%)	98 (33.3%)	NA	98 (32.9%)
B) Yes, clear	138 (55.6%)	NA	2 (40.0%)	11 (55.0%)	6 (28.6%)	3 (75.0%)	157 (53.4%)	NA	160 (53.7%)
C) Not clear but also not unclear	21 (8.5%)	NA	0 (0%)	2 (10.0%)	0 (0%)	0 (0%)	23 (7.8%)	NA	23 (7.7%)
D) No, unclear	1 (0.4%)	NA	0 (0%)	0 (0%)	0 (0%)	0 (0%)	1 (0.3%)	NA	1 (0.3%)
E) No, very unclear	0 (0%)	NA	0 (0%)	0 (0%)	0 (0%)	0 (0%)	0 (0%)	NA	0 (0%)
Did not fill in	14 (5.6%)	NA	0 (0%)	0 (0%)	1 (4.8%)	1 (25.0%)	15 (5.1%)	NA	16 (5.3%)
Q17. Did you find the instruction manual about faecal sample collection for research clear?
A) Yes, very clear	72 (29%)	NA	2 (40.0%)	13 (65%)	13 (61.9%)	0 (0%)	100 (34.0%)	NA	100 (33.6%)
B) Yes, clear	150 (60.5%)	NA	3 (60.0%)	6 (30.0%)	8 (38.1%)	3 (75.0%)	167 (56.8%)	NA	170 (57.0%)
C) Not clear but also not unclear	10 (4.0%)	NA	0 (0%)	0 (0%)	0 (0%)	0 (0%)	10 (3.4%)	NA	10 (3.4%)
D) No, unclear	4 (1.6%)	NA	0 (0%)	1 (5.0%)	0 (0%)	0 (0%)	5 (1.7%)	NA	5 (1.7%)
E) No, very unclear	1 (0.4%)	NA	0 (0%)	0 (0%)	0 (0%)	0 (0%)	1 (0.3%)	NA	1 (0.3%)
Did not fill in	11 (4.3%)	NA	0 (0%)	0 (0%)	0 (0%)	1 (25.0%)	11 (3.7%)	NA	12 (4.0%)
Q18. Do you think that you carried out the collection of faeces for research correctly?
A) Yes	235 (94.8%)	NA	5 (100.0%)	20 (100.0%)	20 (95.2%)	3 (75.0%)	280 (95.2%)	NA	283 (95.0%)
B) No	4 (1.6%)	NA	0 (0%)	0 (0%)	1 (4.8%)	0 (0%)	5 (1.7%)	NA	5 (1.7%)
Did not fill in	9 (3.6%)	NA	0 (0%)	0 (0%)	0 (0%)	1 (25.0%)	9 (3.1%)	NA	10 (3.4%)
Q19. Did you immediately succeed when you collected the faeces for the first time?
A) Yes, I immediately succeeded the first time trying	224 (90.3%)	NA	5 (100.0%)	19 (95.0%)	17 (81.0%)	3 (75.0%)	265 (90.1%)	NA	268 (89.0%)
B) No, it went wrong with collecting the faeces with the provided material	10 (4.0%)	NA	0 (0%)	1 (5.0%)	2 (9.5%)	0 (0%)	13 (4.4%)	NA	13 (4.3%)
C) No, it went wrong with filling the faeces in the pipette or small tube	2 (0.8%)	NA	0 (0%)	0 (0%)	0 (0%)	0 (0%)	2 (0.7%)	NA	2 (0.7%)
D) No, it went wrong with putting the faecal sample into the freezer within 15 minutes	0 (0%)	NA	0 (0%)	0 (0%)	0 (0%)	0 (0%)	0 (0%)	NA	0 (0%)
E) No, it went wrong for other reasons	2 (0.8%)	NA	0 (0%)	0 (0%)	0 (0%)	0 (0%)	2 (0.7%)	NA	2 (0.7%)
Combi. C) + E)	1 (0.4%)	NA	0 (0%)	0 (0%)	0 (0%)	0 (0%)	1 (0.3%)	NA	1 (0.3%)
Combi. D) + E)	0 (0%)	NA	0 (0%)	0 (0%)	1 (4.8%)	0 (0%)	1 (0.3%)	NA	1 (0.3%)
Did not fill in	9 (3.6%)	NA	0 (0%)	0 (0%)	1 (4.8%)	1 (25.0%)	10 (3.4%)	NA	11 (3.7%)
Q20. Did you find the collection of faecal samples for scientific research easy?
A) Yes	209 (84.3%)	NA	5 (100.0%)	18 (90.0%)	20 (95.2%)	1 (25.0%)	252 (85.7%)	NA	253 (84.9%)
B) No	30 (12.1%)	NA	0 (0%)	2 (10%)	1 (4.8%)	2 (50.0%)	33 (11.2%)	NA	35 (11.7%)
Did not fill in	9 (3.6%)	NA	0 (0%)	0 (0%)	0 (0%)	1 (25.0%)	9 (3.1%)	NA	10 (3.4%)
Q21. Did you find the collection of faecal samples for scientific research dirty?
A) Yes	64 (25.8%)	NA	1 (20.0%)	6 (30.0%)	4 (19.0%)	3 (75.0%)	75 (25.5%)	NA	78 (26.2%)
B) No	171 (69.0%)	NA	4 (80.0%)	14 (70.0%)	13 (61.9%)	0 (0%)	202 (68.7%)	NA	202 (67.8%)
Did not fill in	13 (5.2%)	NA	0 (0%)	0 (0%)	4 (19.0%)	1 (25.0%)	17 (5.8%)	NA	18 (6.0%)
Q22. How much time have you spent in total, from collecting the faeces with the pipette
until storing it in the freezer?
A) 1-2 minutes	46 (18.5%)	NA	1 (20.0%)	4 (20.0%)	3 (14.3%)	0 (0%)	54 (18.3%)	NA	54 (18.1%)
B) 3-5 minutes	117 (47.2%)	NA	4 (80.0%)	5 (25.0%)	6 (28.6%)	0 (0%)	132 (44.9%)	NA	132 (44.3%)
C) 5-10 minutes	54 (21.8%)	NA	0 (0%)	10 (50.0%)	7 (33.3%)	3 (75.0%)	71 (24.1%)	NA	74 (24.8%)
D) 10-15 minutes	15 (6.0%)	NA	0 (0%)	1 (5.0%)	4 (19.0%)	0 (0%)	20 (6.8%)	NA	20 (6.7%)
E) >15 minutes	3 (1.2%)	NA	0 (0%)	0 (0%)	1 (4.8%)	0 (0%)	4 (1.3%)	NA	4 (1.3%)
Did not fill in	13 (5.2%)	NA	0 (0%)	0 (0%)	0 (0%)	1 (25.0%)	13 (4.4%)	NA	14 (4.7%)
Part E – faecal samples in the own freezer
Q23. Do you find it unpleasant to keep your faecal samples for research in the freezer?
A) Yes	65 (26.2%)	NA	0 (0%)	3 (15.0%)	3 (14.3%)	2 (50.0%)	71 (24.1%)	NA	73 (24.5%)
B) No	174 (70.1%)	NA	5 (100.0%)	17 (85.0%)	18 (85.7%)	1 (25.0%)	214 (72.8%)	NA	215 (72.1%)
Did not fill in	9 (3.6%)	NA	0 (0%)	0 (0%)	0 (0%)	1 (25.0%)	9 (3.1%)	NA	10 (3.4%)
Number of participants who need to answer Q24	183	0	5	17	18	2	223	0	225
Q24. What is the maximum time that you would store your faeces in your freezer?
A) I do not want that	2 (1.1%)	NA	0 (0%)	0 (0%)	0 (0%)	0 (0%)	2 (0.9%)	NA	2 (0.9%)
B) Max. 1-3 days	26 (14.2%)	NA	1 (20.0%)	2 (11.8%)	4 (22.2%)	0 (0%)	33 (14.8%)	NA	33 (14.6%)
C) Max. 1 week	40 (21.9%)	NA	1 (20.0%)	8 (47.1%)	7 (38.9%)	1 (50.0%)	56 (25.1%)	NA	57 (25.3%)
D) Max. 2-4 weeks	21 (11.5%)	NA	0 (0%)	2 (11.8%)	2 (11.1%)	0 (0%)	25 (11.2%)	NA	25 (11.1%)
E) More than 1 month	5 (2.7%)	NA	0 (0%)	0 (0%)	1 (5.6%)	0 (0%)	6 (2.7%)	NA	6 (2.7%)
F) I do not mind	80 (43.7%)	NA	3 (60.0%)	5 (29.4%)	4 (22.2%)	0 (0%)	92 (41.3%)	NA	92 (40.7%)
Did not fill in	9 (4.9%)	NA	0 (0%)	0 (0%)	0 (0%)	1 (50.0%)	9 (4.0%)	NA	10 (4.4%)
Number of participants who need to answer Q25-Q26	248	0	5	20	21	4	294	0	298
Q25. When storing faecal samples in your freezer, would you still use the freezer for other
purposes (for example food storage)?
A) Yes, I do not mind	85 (34.3%)	NA	3 (60.0%)	6 (30.0%)	10 (47.6%)	0 (0%)	104 (35.4%)	NA	104 (34.9%)
B) Yes, but I would store the sample separated from food e.g. in a separate drawer	144 (58.1%)	NA	2 (40.0%)	14 (70.0%)	10 (47.6%)	2 (50.0%)	170 (57.8%)	NA	172 (57.7%)
C) No, I would make sure my freezer is completely empty the moment I store the sample	7 (2.8%)	NA	0 (0%)	0 (0%)	1 (4.8%)	1 (25.0%)	8 (2.7%)	NA	9 (3.0%)
Did not fill in	12 (4.8%)	NA	0 (0%)	0 (0%)	0 (0%)	1 (25.0%)	12 (4.1%)	NA	13 (4.4%)
Part F – Delivery or pick-up of the faecal sample
Q26. Was the frozen faecal sample for research picked up at your home? Or did you have to
take it with you to your next appointment at the UMCG?
A) The sample was picked up at home by the hospital staff → Go to question 27	183 (73.8%)	NA	0 (0%)	20 (100.0%)	21 (100.0%)	1 (25.0%)	224 (76.2%)	NA	225 (75.5%)
B) I had to take the faecal sample with me to the hospital → Go to question 31	43 (17.3%)	NA	5 (100.0%)	0 (0%)	0 (0%)	2 (50.0%)	48 (16.3%)	NA	50 (16.8%)
Did not fill in	22 (8.8%)	NA	0 (0%)	0 (0%)	0 (0%)	1 (25.0%)	22 (7.5%)	NA	23 (7.7%)
Number of participants who need to answer Q27 to Q30	183	0	0	20	21	1	224	0	225
Q27. Only answer if at Q26, you selected 'A) The sample was picked up by the hospital staff'.
Was the faecal sample picked up in good time, so that it did not have to stay for a long
time in your freezer?
A) Yes	166 (90.7%)	NA	NA	20 (100.0%)	18 (85.7%)	1 (100%)	204 (91.1%)	NA	205 (91.1%)
B) No	16 (8.7%)	NA	NA	0 (0%)	3 (14.3%)	0 (0%)	19 (8.5%)	NA	19 (8.4%)
C) Did not fill in	1 (0.5%)	NA	NA	0 (0%)	0 (0%)	0 (0%)	1 (0.4%)	NA	1 (0.4%)
Q28. Only answer if at Q26, you selected 'A) The sample was picked up by the hospital staff'.
Did you think that we made a clear arrangement as to when we would come to pick
up the faecal sample?
A) Yes	170 (92.9%)	NA	NA	20 (100.0%)	18 (85.7%)	1 (100%)	208 (92.9%)	NA	209 (92.9%)
B) No	13 (7.1%)	NA	NA	0 (0%)	3 (14.3%)	0 (0%)	16 (7.1%)	NA	16 (7.1%)
Did not fill in	0 (0%)	NA	NA	0 (0%)	0 (0%)	0 (0%)	0 (0%)	NA	0 (0%)
Q29. Only answer if at Q26 you selected 'A) The sample was picked up by the hospital staff'.
Do you think that your own agenda was taken into account?
A) Yes	172 (94.0%)	NA	NA	19 (95.0%)	19 (90.5%)	1 (100%)	210 (93.8%)	NA	211 (93.8%)
B) No	10 (5.5%)	NA	NA	1 (5.0%)	0 (0%)	0 (0%)	11 (4.9%)	NA	11 (4.9%)
Did not fill in	1 (0.5%)	NA	NA	0 (0%)	2 (9.5%)	0 (0%)	3 (1.3%)	NA	3 (1.3%)
Q30. Only answer if at Q26 you selected 'A) The sample was picked up by the hospital staff'.
Did you have to wait a long time for the hospital staff to pick up the faecal sample?
A) Yes, but this was no problem for me → Go to question 32	11 (6.0%)	NA	NA	2 (10.0%)	1 (4.8%)	0 (0%)	14 (6.3%)	NA	14 (6.2%)
B) Yes, it was a problem for me → Go to question 32	6 (3.3%)	NA	NA	1 (5.0%)	2 (9.5%)	0 (0%)	9 (4.0%)	NA	9 (4.0%)
C) No → Go to question 32	162 (88.5%)	NA	NA	17 (85.0%)	17 (81.0%)	1 (100%)	196 (87.5%)	NA	197 (87.6%)
Did not fill in	4 (2.2%)	NA	NA	0 (0%)	1 (4.8%)	0 (0%)	5 (2.2%)	NA	5 (2.2%)
Number of participants who need to answer Q31	43	0	5	0	0	2	48	0	50
Q31. Only answer if at Q26 you selected 'B) I had to take the faecal sample with me to the
hospital'.Could you bring the faecal sample in time to the UMCG so hat the sample
did not have to stay for a long time in your freezer?
A) Yes → Go to question 32	36 (83.7%)	NA	5 (100.0%)	NA	NA	1 (50.0%)	41 (85.4%)	NA	42 (84.0%)
B) No → Go to question 32	2 (4.7%)	NA	0 (0%)	NA	NA	1 (50.0%)	2 (4.2%)	NA	3 (6.0%)
Did not fill in	5 (11.6%)	NA	0 (0%)	NA	NA	0 (0%)	5 (10.4%)	NA	5 (10%)
Part G – Provision of information about the scientific research
Number of participants who need to answer Q32 to Q38	248	0	5	20	21	4	294	0	298
Q32. Are you in general satisfied with the provision of information about scientific research
for which the frozen faecal sample had to be collected?
A) Yes, Very Satisfied	38 (15.3%)	NA	1 (20.0%)	5 (25.0%)	6 (28.6%)	1 (25.0%)	50 (17%)	NA	51 (17.1%)
B) Yes, Satisfied	151 (60.9%)	NA	3 (60.0%)	14 (70.0%)	13 (61.9%)	1 (25.0%)	181 (61.6%)	NA	182 (61.1%)
C) Not satisfied, but also not dissatisfied	35 (14.1%)	NA	0 (0%)	1 (5.0%)	1 (4.8%)	0 (0%)	37 (12.6%)	NA	37 (12.4%)
D) No, dissatisfied	6 (2.4%)	NA	1 (20.0%)	0 (0%)	1 (4.8%)	1 (25.0%)	8 (2.7%)	NA	9 (3.0%)
E) No, very dissatisfied	1 (0.4%)	NA	0 (0%)	0 (0%)	0 (0%)	0 (0%)	1 (0.3%)	NA	1 (0.3%)
Did not fill in	17 (6.9%)	NA	0 (0%)	0 (0%)	0 (0%)	1 (25.0%)	17 (5.8%)	NA	18 (6.0%)
Q33. Is it clear for you why the faeces had to be frozen?
A) Yes	187 (75.4%)	NA	5 (100.0%)	15 (75.0%)	16 (76.2%)	1 (25.0%)	223 (75.9%)	NA	224 (75.2%)
B) No	45 (18.1%)	NA	0 (0%)	5 (25.0%)	5 (23.8%)	2 (50.0%)	55 (18.7%)	NA	57 (19.1%)
Did not fill in	16 (6.5%)	NA	0 (0%)	0 (0%)	0 (0%)	1 (25.0%)	16 (5.4%)	NA	17 (5.7%)
Q34. Do you know what happens with the faecal sample after it is picked up from your home?
A) Yes	84 (33.9%)	NA	3 (60.0%)	9 (45.0%)	10 (47.6%)	2 (50.0%)	106 (36.1%)	NA	108 (36.2%)
B) No	149 (60.1%)	NA	2 (40.0%)	11 (55.0%)	11 (52.4%)	1 (25.0%)	173 (58.8%)	NA	174 (58.3%)
Did not fill in	15 (6.0%)	NA	0 (0%)	0 (0%)	0 (0%)	1 (25.0%)	15 (5.1%)	NA	16 (5.4%)
Q35. Desire to be informed about results
A) Yes	197 (79.4%)	NA	2 (40.0%)	19 (95.0%)	19 (90.5%)	2 (50.0%)	237 (80.6%)	NA	239 (80.2%)
B) No	36 (14.5%)	NA	3 (60.0%)	1 (5.0%)	2 (9.5%)	1 (25.0%)	42 (14.3%)	NA	43 (14.4%)
Did not fill in	15 (6.0%)	NA	0 (0%)	0 (0%)	0 (0%)	1 (25.0%)	15 (5.1%)	NA	16 (5.4%)
Part H – Future prospects of faecal sample collection
Q36. In future, it may be possible to make a diagnosis, to accurately determine the course
of disease, or to make a suitable treatment choice based on the faecal sample.
If we had these possibilities in future, would you like to hand in a faecal sample?
A) Yes, I would collect and freeze faecal samples	204 (82.3%)	NA	4 (80.0%)	18 (90.0%)	19 (90.5%)	2 (50.0%)	245 (83.3%)	NA	247 (82.9%)
B) Yes, I would collect faecal samples, but only if they do not have to be kept in my freezer	18 (7.3%)	NA	0 (0%)	0 (0%)	1 (4.8%)	1 (25.0%)	19 (6.5%)	NA	20 (6.7%)
C) No, I would not collect nor freeze faecal samples	15 (6.0%)	NA	1 (20.0%)	2 (10.0%)	1 (4.8%)	0 (0%)	19 (6.5%)	NA	19 (6.3%)
Did not fill in	11 (4.4%)	NA	0 (0%)	0 (0%)	0 (0%)	1 (25.0%)	11 (3.7%)	NA	12 (4.0%)
Q37. Do you have further remarks and/or suggestions that you would like to share with us?
Q38. May we contact you in case we have further questions on account of your answers?
IBD inflammatory bowel disease; SLE systemic lupus erythematosus; n number; % percentage of total
a. IBD-Willing: IBD patients who previously indicated willingness to collect faecal samples for research
b. IBD-Unwilling: IBD patients who previously indicated not to be willing to collect faecal samples for research
c. No ID-number: patients who did not fill in their participation number and could not be assigned to a cohort
d. All-Willing: All patients who previously indicated willingness to collect faecal samples for research i.e. all except for the IBD-Unwilling cohort
e. All-Unwilling: All patients who previously indicated not to be willing to collect faecal samples for research
