# Supplementary material for: Patient attitudes towards faecal sampling for gut microbiome studies and clinical care reveal positive engagement and room for improvement
Source: PLoS One. 2021 Apr 8;16(4):e0249405. doi: 10.1371/journal.pone.0249405 (PMC8031379; doi:10.1371/journal.pone.0249405)
Supplement: S2 Table — Translation of the interview and descriptive statistics for each question. (XLSX) [file pone.0249405.s002.xlsx]

## Sheet: S2 Table
S2 Table. Descriptive statistics of the interview
	n (%)
Q1: Date
Q2: Did you fill all 5 tubes?
Yes	473 (99.0%)
No	5 (1.0%)
Total	478 (100%)
Number of participants who were asked question 3	5
Q3: If not, what was the reason to not fill all 5 tubes?
The stool fell into the toilet halfway	0 (0%)
Tubes fell down	0 (0%)
Not possible due to firm stool	0 (0%)
Not possible due to soft stool	0 (0%)
Inconvenient	1 (20%)
Too much work	0 (0%)
Other namely:
I cut the tube incorrectly	1 (20%)
The pipette broke	1 (20%)
The tube broke	1 (20%)
Only 3 tubes were provided	1 (20%)
Total	5 (100%)
Number of participants who were asked question 4	5
Q4: Do you want to try it once more? (If so, provide a new faeces catcher)
Yes	2 (40%)
No	0 (0%)
Did not answer	3 (40%)
Total	5 (100%)
Q5: How did you experience the collection of stool samples in general?
Very inconvenient	9 (1.9%)
Slightly inconvenient	25 (5.2%)
Neutral	68 (14.2%)
Not that inconvenient	137 (28.7%)
Not inconvenient at all	238 (49.8%)
Did not answer	1 (0.2%)
Total	478 (100%)
Q6: If you were asked again, would you want to participate once more in a similar research?
Yes	457 (95.6%)
No	17 (3.6%)
Did not answer	4 (0.8%)
Total	478 (100%)
